# Supplementary material for: Chemical-Functional Analysis of Extracts Obtained from Zuccagnia punctata Powder Using Green Solvents (NaDESs) in Conjunction with Traditional and Non-Traditional Techniques
Source: Plants (Basel). 2024 Sep 12;13(18):2563. doi: 10.3390/plants13182563 (PMC11435240; doi:10.3390/plants13182563)
Supplement: Supplementary file 1 [file plants-13-02563-s001.zip]

Archive with 1 entries (1 files):
- plants-3158016-supplementary.pdf
